# Supplementary material for: The reliability and validity of the Swedish translation of the Vertigo Symptom Scale – short form in a cohort with acute vestibular syndrome
Source: Ann Med. 2025 Feb 10;57(1):2457517. doi: 10.1080/07853890.2025.2457517 (PMC11812103; doi:10.1080/07853890.2025.2457517)
Supplement: Supplemental Material [file IANN_A_2457517_SM7776.zip]

Archive with 3 entries (2 files):
- Suppl/
- Suppl/CONSORT_2010_Checklist_Annals_of_Medicine.docx
- Suppl/CONSORT_2010_Flow_Diagram_MS_Word (1).docx
